# Supplementary material for: 2SpamH: A Two-Stage Pre-Processing Algorithm for Passively Sensed mHealth Data
Source: Sensors (Basel). 2024 Oct 31;24(21):7053. doi: 10.3390/s24217053 (PMC11548539; doi:10.3390/s24217053)
Supplement: Supplementary file 1 [file sensors-24-07053-s001.zip]

Archive with 1 entries (1 files):
- sensors-3183347-supplementary.pdf
